# Supplementary material for: Cellular Integrin α5β1 and Exosomal ADAM17 Mediate the Binding and Uptake of Exosomes Produced by Colorectal Carcinoma Cells
Source: Int J Mol Sci. 2021 Sep 14;22(18):9938. doi: 10.3390/ijms22189938 (PMC8471098; doi:10.3390/ijms22189938)
Supplement: Supplementary file 1 [file ijms-22-09938-s001.zip]

Archive with 1 entries (1 files):
- ijms-1386769-supplementary.pdf
